# Supplementary material for: Linear and nonlinear causal relationship between energy consumption and economic growth in China: New evidence based on wavelet analysis
Source: PLoS One. 2018 May 21;13(5):e0197785. doi: 10.1371/journal.pone.0197785 (PMC5962055; doi:10.1371/journal.pone.0197785)
Supplement: S1 File — (ZIP) [file pone.0197785.s001.zip]

Archive with 23 entries (18 files):
- all data/causality of the original time series-table 5 and 6/
- all data/causality of the original time series-table 5 and 6/linearE2G.txt
- all data/causality of the original time series-table 5 and 6/linearG2E.txt
- all data/causality of the original time series-table 5 and 6/nonlinear.txt
- all data/causality test with wavelet-table 9 and 10/
- all data/causality test with wavelet-table 9 and 10/linear/
- all data/causality test with wavelet-table 9 and 10/linear/Le2g.txt
- all data/causality test with wavelet-table 9 and 10/linear/Lg2e.txt
- all data/causality test with wavelet-table 9 and 10/linear/Me2g.txt
- all data/causality test with wavelet-table 9 and 10/linear/Mg2e.txt
- all data/causality test with wavelet-table 9 and 10/linear/se2g.txt
- all data/causality test with wavelet-table 9 and 10/linear/Sg2e.txt
- all data/causality test with wavelet-table 9 and 10/nonlinear/
- all data/causality test with wavelet-table 9 and 10/nonlinear/DLe2g.txt
- all data/causality test with wavelet-table 9 and 10/nonlinear/DLg2e.txt
- all data/causality test with wavelet-table 9 and 10/nonlinear/Le2g.txt
- all data/causality test with wavelet-table 9 and 10/nonlinear/Lg2e.txt
- all data/causality test with wavelet-table 9 and 10/nonlinear/Me2g.txt
- all data/causality test with wavelet-table 9 and 10/nonlinear/Mg2e.txt
- all data/causality test with wavelet-table 9 and 10/nonlinear/Se2g.txt
- all data/causality test with wavelet-table 9 and 10/nonlinear/Sg2e.txt
- all data/wavelet decomposition/
- all data/wavelet decomposition/originalseries.txt
