# Supplementary material for: Linear and nonlinear causal relationship between energy consumption and economic growth in China: New evidence based on wavelet analysis
Source: PLoS One. 2018 May 21;13(5):e0197785. doi: 10.1371/journal.pone.0197785 (PMC5962055; doi:10.1371/journal.pone.0197785)
Supplement: S1 File — (ZIP) [file pone.0197785.s001.zip › all data/causality of the original time series-table 5 and 6/nonlinear.txt]

0.017607502	0.117923773
0.044068795	0.089140732
0.119137316	0.212595493
0.024035831	0.066258587
0.168191449	0.576974426
0.065151383	0.287763416
-0.004788713	0.230880951
-0.308983888	-0.382244632
-0.065968155	-0.217474961
0.072649129	-0.085204692
0.144491862	0.04327634
0.133460378	0.103772019
0.074052431	0.042004476
-0.084417149	-0.126369656
-0.067821928	-0.021916605
0.128644745	0.18366325
0.149694183	0.225977908
0.040653397	0.136093918
0.012395228	0.052852259
0.052802931	0.025249462
0.002162371	0.00546082
0.065680363	0.105925707
-0.031799915	0.036137971
0.059783261	0.076726584
0.096995427	0.074164231
0.059658932	0.01161622
0.062949687	0.015845316
0.038293358	-0.026641788
0.071977592	0.02840254
0.08858513	0.047596675
0.128165881	0.057945543
0.112722575	0.06472316
0.069893324	0.038054596
0.093560223	0.053037625
0.090788508	0.054797261
0.024496552	0.0261314
0.02299424	0.003411974
0.074178036	0.0365425
0.120882133	0.038348757
0.11921899	0.04912735
0.11162877	0.045211404
0.092818842	0.055630987
0.084906248	0.047078414
0.07866457	-0.018545418
0.065821261	-0.05097009
0.064776278	0.003505038
0.073066851	0.075931746
0.072474094	0.025685376
0.080230334	0.051572927
0.08931226	0.135964847
0.090143454	0.143686711
0.101267982	0.094507121
0.113767255	0.086173477
0.127229048	0.075803213
0.086859585	0.033135488
0.083167082	0.045861833
0.094535887	0.053110627
0.084084791	0.06377925
0.069526063	0.033823096
0.069526063	0.031085296
