# Supplementary material for: Linear and nonlinear causal relationship between energy consumption and economic growth in China: New evidence based on wavelet analysis
Source: PLoS One. 2018 May 21;13(5):e0197785. doi: 10.1371/journal.pone.0197785 (PMC5962055; doi:10.1371/journal.pone.0197785)
Supplement: S1 File — (ZIP) [file pone.0197785.s001.zip › all data/causality test with wavelet-table 9 and 10/linear/Le2g.txt]

0.043993487	-0.504791594	4.282877677	19.16482993
0.047891716	-0.46524295	4.467174315	19.19069637
0.054932054	-0.391523671	4.618155996	19.21276787
0.063796241	-0.293223984	4.836866461	19.23927044
0.072798752	-0.182460596	4.956891304	19.2705966
0.080174119	-0.072147619	5.193581535	19.34436408
0.084428226	0.025561485	5.413043688	19.39094817
0.084695749	0.101035048	5.606808046	19.3772109
0.081061051	0.148849609	5.638265241	19.36594758
0.074504759	0.16853179	5.612336072	19.36653028
0.0663333	0.16387822	5.588051242	19.38671357
0.057697246	0.141488392	5.605683117	19.42087135
0.04948125	0.109323263	5.650923747	19.45752401
0.042265284	0.075540787	5.709850057	19.49354778
0.036338793	0.047667779	5.719525965	19.52955685
0.031587372	0.031518991	5.718433254	19.56377233
0.02717546	0.029923633	5.76142346	19.60148727
0.0216559	0.042278419	5.845975535	19.63939929
0.013651979	0.065326767	5.925975501	19.67418629
0.002374886	0.094455206	5.991730765	19.69428222
-0.012259799	0.124816874	6.054522922	19.70861779
-0.029717541	0.152009817	6.12527458	19.72929731
-0.049158266	0.172251175	6.210462103	19.74957107
-0.069617061	0.182693448	6.274084424	19.76877987
-0.089846591	0.182087703	6.332266928	19.78435877
-0.108406288	0.171043147	6.406127617	19.80107021
-0.124087072	0.151617719	6.473235899	19.82156811
-0.136196993	0.126605118	6.545941671	19.84841691
-0.144671681	0.098804478	6.600131303	19.88029527
-0.150016829	0.070570527	6.656729178	19.91380953
-0.152980008	0.043792334	6.720750765	19.94380885
-0.154291615	0.019876511	6.804783152	19.97495472
-0.154677331	-0.000483452	6.898542947	20.01062998
-0.154792456	-0.017404395	6.989361803	20.04160246
-0.155087737	-0.031729542	7.085888318	20.06996417
-0.155792684	-0.044828574	7.177013655	20.09887017
-0.15688015	-0.058206455	7.223450097	20.1223605
-0.158086437	-0.073139179	7.266290833	20.21309
-0.159105191	-0.090512391	7.325064387	20.29432737
-0.159722303	-0.110698247	7.411391668	20.30504218
-0.159784995	-0.133437214	7.523782102	20.3149968
-0.159183762	-0.157839507	7.645207177	20.32474903
-0.157792331	-0.182375352	7.766309679	20.3340677
-0.155314565	-0.204891697	7.881408543	20.34503888
-0.151219837	-0.222865221	7.983064909	20.35776636
-0.144718973	-0.233758053	8.082002417	20.36984986
-0.134696118	-0.235331516	8.174332757	20.38099381
-0.119764933	-0.225961358	8.265806592	20.39113715
-0.098472217	-0.20483707	8.359043834	20.40086809
-0.069489452	-0.171985151	8.461136348	20.40908235
-0.03183633	-0.12831715	8.578771153	20.41548989
0.014832136	-0.07566372	8.699356635	20.42216074
0.070033421	-0.016599345	8.817557849	20.42829728
0.132345474	0.045847248	8.942676865	20.43308063
0.19932817	0.108474581	9.067746182	20.43757511
0.267655386	0.168207196	9.191442278	20.44146643
0.333449456	0.222294788	9.337170405	20.44482097
0.392611725	0.268357824	9.476686508	20.4483881
0.441175087	0.304464148	9.605592635	20.45227699
0.475715301	0.329235422	9.727753973	20.45619652
0.493683766	0.34182556	9.844937579	20.4598275
