# Supplementary material for: Linear and nonlinear causal relationship between energy consumption and economic growth in China: New evidence based on wavelet analysis
Source: PLoS One. 2018 May 21;13(5):e0197785. doi: 10.1371/journal.pone.0197785 (PMC5962055; doi:10.1371/journal.pone.0197785)
Supplement: S1 File — (ZIP) [file pone.0197785.s001.zip › all data/causality test with wavelet-table 9 and 10/linear/Me2g.txt]

-0.131459571	-0.289172387	4.282877677	19.16482993
-0.096242796	-0.251678667	4.467174315	19.19069637
-0.032698288	-0.168502165	4.618155996	19.21276787
0.043554393	-0.03853421	4.836866461	19.23927044
0.108789441	0.118696463	4.956891304	19.2705966
0.138231366	0.260272255	5.193581535	19.34436408
0.118999175	0.337388619	5.413043688	19.39094817
0.059027757	0.32215271	5.606808046	19.3772109
-0.015210921	0.221988269	5.638265241	19.36594758
-0.071553451	0.077085983	5.612336072	19.36653028
-0.090072009	-0.06131739	5.588051242	19.38671357
-0.072649497	-0.156370406	5.605683117	19.42087135
-0.037918351	-0.195405936	5.650923747	19.45752401
-0.007515446	-0.186843999	5.709850057	19.49354778
0.007393213	-0.147562155	5.719525965	19.52955685
0.010141732	-0.091530387	5.718433254	19.56377233
0.011420468	-0.029558729	5.76142346	19.60148727
0.018302516	0.027623702	5.845975535	19.63939929
0.029134043	0.068804623	5.925975501	19.67418629
0.036173688	0.085293729	5.991730765	19.69428222
0.032289766	0.076713106	6.054522922	19.70861779
0.017680693	0.053088653	6.12527458	19.72929731
-0.000915903	0.028608771	6.210462103	19.74957107
-0.015945607	0.013182459	6.274084424	19.76877987
-0.023101278	0.007988257	6.332266928	19.78435877
-0.023887554	0.006053081	6.406127617	19.80107021
-0.022785975	-0.000464237	6.473235899	19.82156811
-0.022153802	-0.013564167	6.545941671	19.84841691
-0.020875302	-0.02889964	6.600131303	19.88029527
-0.01509748	-0.038516619	6.656729178	19.91380953
-0.001854831	-0.03668918	6.720750765	19.94380885
0.017125423	-0.023834368	6.804783152	19.97495472
0.035289935	-0.005547726	6.898542947	20.01062998
0.04397672	0.010023837	6.989361803	20.04160246
0.037262561	0.016516233	7.085888318	20.06996417
0.015783746	0.012456567	7.177013655	20.09887017
-0.012852961	0.001429044	7.223450097	20.1223605
-0.037184105	-0.009177234	7.266290833	20.21309
-0.047464752	-0.011738061	7.325064387	20.29432737
-0.040107007	-0.002404295	7.411391668	20.30504218
-0.018882306	0.016802736	7.523782102	20.3149968
0.007291491	0.038030502	7.645207177	20.32474903
0.028926176	0.050738437	7.766309679	20.3340677
0.039952877	0.046846144	7.881408543	20.34503888
0.039170151	0.024753004	7.983064909	20.35776636
0.029361386	-0.009439183	8.082002417	20.36984986
0.015023831	-0.043927319	8.174332757	20.38099381
0.000216803	-0.066173156	8.265806592	20.39113715
-0.012233925	-0.068256578	8.359043834	20.40086809
-0.020833395	-0.049831469	8.461136348	20.40908235
-0.025341268	-0.018269481	8.578771153	20.41548989
-0.026466745	0.014436452	8.699356635	20.42216074
-0.025727496	0.036980499	8.817557849	20.42829728
-0.02461222	0.043088566	8.942676865	20.43308063
-0.023227878	0.03365693	9.067746182	20.43757511
-0.019984143	0.015844723	9.191442278	20.44146643
-0.012279895	-0.001040203	9.337170405	20.44482097
0.001564769	-0.010100572	9.476686508	20.4483881
0.019957895	-0.009749272	9.605592635	20.45227699
0.037920211	-0.003833711	9.727753973	20.45619652
0.049173933	0.001388547	9.844937579	20.4598275
