# Supplementary material for: Linear and nonlinear causal relationship between energy consumption and economic growth in China: New evidence based on wavelet analysis
Source: PLoS One. 2018 May 21;13(5):e0197785. doi: 10.1371/journal.pone.0197785 (PMC5962055; doi:10.1371/journal.pone.0197785)
Supplement: S1 File — (ZIP) [file pone.0197785.s001.zip › all data/causality test with wavelet-table 9 and 10/linear/Mg2e.txt]

-0.289172387	-0.131459571	4.282877677	19.16482993
-0.251678667	-0.096242796	4.467174315	19.19069637
-0.168502165	-0.032698288	4.618155996	19.21276787
-0.03853421	0.043554393	4.836866461	19.23927044
0.118696463	0.108789441	4.956891304	19.2705966
0.260272255	0.138231366	5.193581535	19.34436408
0.337388619	0.118999175	5.413043688	19.39094817
0.32215271	0.059027757	5.606808046	19.3772109
0.221988269	-0.015210921	5.638265241	19.36594758
0.077085983	-0.071553451	5.612336072	19.36653028
-0.06131739	-0.090072009	5.588051242	19.38671357
-0.156370406	-0.072649497	5.605683117	19.42087135
-0.195405936	-0.037918351	5.650923747	19.45752401
-0.186843999	-0.007515446	5.709850057	19.49354778
-0.147562155	0.007393213	5.719525965	19.52955685
-0.091530387	0.010141732	5.718433254	19.56377233
-0.029558729	0.011420468	5.76142346	19.60148727
0.027623702	0.018302516	5.845975535	19.63939929
0.068804623	0.029134043	5.925975501	19.67418629
0.085293729	0.036173688	5.991730765	19.69428222
0.076713106	0.032289766	6.054522922	19.70861779
0.053088653	0.017680693	6.12527458	19.72929731
0.028608771	-0.000915903	6.210462103	19.74957107
0.013182459	-0.015945607	6.274084424	19.76877987
0.007988257	-0.023101278	6.332266928	19.78435877
0.006053081	-0.023887554	6.406127617	19.80107021
-0.000464237	-0.022785975	6.473235899	19.82156811
-0.013564167	-0.022153802	6.545941671	19.84841691
-0.02889964	-0.020875302	6.600131303	19.88029527
-0.038516619	-0.01509748	6.656729178	19.91380953
-0.03668918	-0.001854831	6.720750765	19.94380885
-0.023834368	0.017125423	6.804783152	19.97495472
-0.005547726	0.035289935	6.898542947	20.01062998
0.010023837	0.04397672	6.989361803	20.04160246
0.016516233	0.037262561	7.085888318	20.06996417
0.012456567	0.015783746	7.177013655	20.09887017
0.001429044	-0.012852961	7.223450097	20.1223605
-0.009177234	-0.037184105	7.266290833	20.21309
-0.011738061	-0.047464752	7.325064387	20.29432737
-0.002404295	-0.040107007	7.411391668	20.30504218
0.016802736	-0.018882306	7.523782102	20.3149968
0.038030502	0.007291491	7.645207177	20.32474903
0.050738437	0.028926176	7.766309679	20.3340677
0.046846144	0.039952877	7.881408543	20.34503888
0.024753004	0.039170151	7.983064909	20.35776636
-0.009439183	0.029361386	8.082002417	20.36984986
-0.043927319	0.015023831	8.174332757	20.38099381
-0.066173156	0.000216803	8.265806592	20.39113715
-0.068256578	-0.012233925	8.359043834	20.40086809
-0.049831469	-0.020833395	8.461136348	20.40908235
-0.018269481	-0.025341268	8.578771153	20.41548989
0.014436452	-0.026466745	8.699356635	20.42216074
0.036980499	-0.025727496	8.817557849	20.42829728
0.043088566	-0.02461222	8.942676865	20.43308063
0.03365693	-0.023227878	9.067746182	20.43757511
0.015844723	-0.019984143	9.191442278	20.44146643
-0.001040203	-0.012279895	9.337170405	20.44482097
-0.010100572	0.001564769	9.476686508	20.4483881
-0.009749272	0.019957895	9.605592635	20.45227699
-0.003833711	0.037920211	9.727753973	20.45619652
0.001388547	0.049173933	9.844937579	20.4598275
