# Supplementary material for: Linear and nonlinear causal relationship between energy consumption and economic growth in China: New evidence based on wavelet analysis
Source: PLoS One. 2018 May 21;13(5):e0197785. doi: 10.1371/journal.pone.0197785 (PMC5962055; doi:10.1371/journal.pone.0197785)
Supplement: S1 File — (ZIP) [file pone.0197785.s001.zip › all data/causality test with wavelet-table 9 and 10/linear/se2g.txt]

0.021317776	0.020443827	4.282877677	19.16482993
-0.003103849	0.058099031	4.467174315	19.19069637
-0.035449098	-0.016092034	4.618155996	19.21276787
-0.010174987	-0.041378354	4.836866461	19.23927044
-0.072043355	-0.255861053	4.956891304	19.2705966
0.044739068	0.053400275	5.193581535	19.34436408
0.107344451	0.147500742	5.413043688	19.39094817
0.14179304	0.296362729	5.606808046	19.3772109
-0.112739384	-0.058184242	5.638265241	19.36594758
-0.142199997	-0.177885696	5.612336072	19.36653028
-0.072234183	-0.150192372	5.588051242	19.38671357
0.031106411	-0.022255135	5.605683117	19.42087135
0.102689797	0.117409638	5.650923747	19.45752401
0.115195463	0.14690588	5.709850057	19.49354778
-0.019557121	-0.030909324	5.719525965	19.52955685
-0.129711829	-0.13493338	5.718433254	19.56377233
-0.045233252	-0.055931791	5.76142346	19.60148727
0.052862113	0.054294361	5.845975535	19.63939929
0.037548422	0.078149088	5.925975501	19.67418629
-0.001820271	0.035712841	5.991730765	19.69428222
0.010688209	-0.012015691	6.054522922	19.70861779
-0.016646794	-0.062709969	6.12527458	19.72929731
0.02282796	-0.006383317	6.210462103	19.74957107
-0.04031964	-0.020207414	6.274084424	19.76877987
-0.022481227	0.006411659	6.332266928	19.78435877
0.022151037	0.036839924	6.406127617	19.80107021
0.022432805	0.017034698	6.473235899	19.82156811
0.020806212	0.01314525	6.545941671	19.84841691
-0.011688807	-0.028521996	6.600131303	19.88029527
-0.019875017	-0.020574773	6.656729178	19.91380953
-0.022847379	-0.006310539	6.720750765	19.94380885
0.005039181	0.004599346	6.804783152	19.97495472
0.016267509	0.013643221	6.898542947	20.01062998
-0.006990514	-0.004210469	6.989361803	20.04160246
0.008387658	4.18E-05	7.085888318	20.06996417
0.035820158	0.016158805	7.177013655	20.09887017
0.004426217	0.011771055	7.223450097	20.1223605
-0.032449416	-0.013155917	7.266290833	20.21309
-0.031881494	-0.009380816	7.325064387	20.29432737
-0.001854259	-0.011576838	7.411391668	20.30504218
0.013186644	-0.008883702	7.523782102	20.3149968
0.016428461	-0.008910227	7.645207177	20.32474903
0.006319139	0.011807283	7.766309679	20.3340677
-0.000168081	0.040334194	7.881408543	20.34503888
-0.000391799	0.018779535	7.983064909	20.35776636
-0.004231041	-0.02820096	8.082002417	20.36984986
-0.005211139	-0.027658967	8.174332757	20.38099381
0.000840303	0.024280085	8.265806592	20.39113715
0.001035041	-0.003706061	8.359043834	20.40086809
0.001163289	-0.035724633	8.461136348	20.40908235
0.001585012	-0.004911296	8.578771153	20.41548989
-0.005342681	0.025962396	8.699356635	20.42216074
-0.007096541	0.013946821	8.817557849	20.42829728
0.000822359	0.009257328	8.942676865	20.43308063
0.022118628	0.01222269	9.067746182	20.43757511
0.004871473	-0.013485969	9.191442278	20.44146643
-0.012812656	-0.018988636	9.337170405	20.44482097
-0.013324032	-0.014246302	9.476686508	20.4483881
-0.012818647	0.004531186	9.605592635	20.45227699
-0.006921381	0.00196226	9.727753973	20.45619652
0.027806033	0.012379897	9.844937579	20.4598275
