# Supplementary material for: Linear and nonlinear causal relationship between energy consumption and economic growth in China: New evidence based on wavelet analysis
Source: PLoS One. 2018 May 21;13(5):e0197785. doi: 10.1371/journal.pone.0197785 (PMC5962055; doi:10.1371/journal.pone.0197785)
Supplement: S1 File — (ZIP) [file pone.0197785.s001.zip › all data/causality test with wavelet-table 9 and 10/linear/Sg2e.txt]

0.020443827	0.021317776	4.282877677	19.16482993
0.058099031	-0.003103849	4.467174315	19.19069637
-0.016092034	-0.035449098	4.618155996	19.21276787
-0.041378354	-0.010174987	4.836866461	19.23927044
-0.255861053	-0.072043355	4.956891304	19.2705966
0.053400275	0.044739068	5.193581535	19.34436408
0.147500742	0.107344451	5.413043688	19.39094817
0.296362729	0.14179304	5.606808046	19.3772109
-0.058184242	-0.112739384	5.638265241	19.36594758
-0.177885696	-0.142199997	5.612336072	19.36653028
-0.150192372	-0.072234183	5.588051242	19.38671357
-0.022255135	0.031106411	5.605683117	19.42087135
0.117409638	0.102689797	5.650923747	19.45752401
0.14690588	0.115195463	5.709850057	19.49354778
-0.030909324	-0.019557121	5.719525965	19.52955685
-0.13493338	-0.129711829	5.718433254	19.56377233
-0.055931791	-0.045233252	5.76142346	19.60148727
0.054294361	0.052862113	5.845975535	19.63939929
0.078149088	0.037548422	5.925975501	19.67418629
0.035712841	-0.001820271	5.991730765	19.69428222
-0.012015691	0.010688209	6.054522922	19.70861779
-0.062709969	-0.016646794	6.12527458	19.72929731
-0.006383317	0.02282796	6.210462103	19.74957107
-0.020207414	-0.04031964	6.274084424	19.76877987
0.006411659	-0.022481227	6.332266928	19.78435877
0.036839924	0.022151037	6.406127617	19.80107021
0.017034698	0.022432805	6.473235899	19.82156811
0.01314525	0.020806212	6.545941671	19.84841691
-0.028521996	-0.011688807	6.600131303	19.88029527
-0.020574773	-0.019875017	6.656729178	19.91380953
-0.006310539	-0.022847379	6.720750765	19.94380885
0.004599346	0.005039181	6.804783152	19.97495472
0.013643221	0.016267509	6.898542947	20.01062998
-0.004210469	-0.006990514	6.989361803	20.04160246
4.18E-05	0.008387658	7.085888318	20.06996417
0.016158805	0.035820158	7.177013655	20.09887017
0.011771055	0.004426217	7.223450097	20.1223605
-0.013155917	-0.032449416	7.266290833	20.21309
-0.009380816	-0.031881494	7.325064387	20.29432737
-0.011576838	-0.001854259	7.411391668	20.30504218
-0.008883702	0.013186644	7.523782102	20.3149968
-0.008910227	0.016428461	7.645207177	20.32474903
0.011807283	0.006319139	7.766309679	20.3340677
0.040334194	-0.000168081	7.881408543	20.34503888
0.018779535	-0.000391799	7.983064909	20.35776636
-0.02820096	-0.004231041	8.082002417	20.36984986
-0.027658967	-0.005211139	8.174332757	20.38099381
0.024280085	0.000840303	8.265806592	20.39113715
-0.003706061	0.001035041	8.359043834	20.40086809
-0.035724633	0.001163289	8.461136348	20.40908235
-0.004911296	0.001585012	8.578771153	20.41548989
0.025962396	-0.005342681	8.699356635	20.42216074
0.013946821	-0.007096541	8.817557849	20.42829728
0.009257328	0.000822359	8.942676865	20.43308063
0.01222269	0.022118628	9.067746182	20.43757511
-0.013485969	0.004871473	9.191442278	20.44146643
-0.018988636	-0.012812656	9.337170405	20.44482097
-0.014246302	-0.013324032	9.476686508	20.4483881
0.004531186	-0.012818647	9.605592635	20.45227699
0.00196226	-0.006921381	9.727753973	20.45619652
0.012379897	0.027806033	9.844937579	20.4598275
