# Supplementary material for: Linear and nonlinear causal relationship between energy consumption and economic growth in China: New evidence based on wavelet analysis
Source: PLoS One. 2018 May 21;13(5):e0197785. doi: 10.1371/journal.pone.0197785 (PMC5962055; doi:10.1371/journal.pone.0197785)
Supplement: S1 File — (ZIP) [file pone.0197785.s001.zip › all data/causality test with wavelet-table 9 and 10/nonlinear/DLe2g.txt]

0.00389823	0.039548644
0.007040338	0.07371928
0.008864187	0.098299687
0.009002511	0.110763388
0.007375367	0.110312976
0.004254107	0.097709104
0.000267523	0.075473563
-0.003634698	0.047814561
-0.006556292	0.019682181
-0.008171459	-0.004653569
-0.008636054	-0.022389828
-0.008215996	-0.032165129
-0.007215966	-0.033782475
-0.005926491	-0.027873009
-0.004751421	-0.016148788
-0.004411912	-0.001595359
-0.00551956	0.012354787
-0.008003921	0.023048348
-0.011277093	0.029128439
-0.014634685	0.030361667
-0.017457741	0.027192944
-0.019440725	0.020241358
-0.020458795	0.010442273
-0.02022953	-0.000605745
-0.018559697	-0.011044556
-0.015680784	-0.019425428
-0.012109921	-0.025012601
-0.008474688	-0.02780064
-0.005345148	-0.028233951
-0.002963179	-0.026778192
-0.001311607	-0.023915823
-0.000385716	-0.020359963
-0.000115126	-0.016920943
-0.000295281	-0.014325148
-0.000704946	-0.013099032
-0.001087466	-0.013377881
-0.001206287	-0.014932723
-0.001018754	-0.017373212
-0.000617113	-0.020185857
-6.27E-05	-0.022738966
0.000601232	-0.024402293
0.001391431	-0.024535845
0.002477766	-0.022516345
0.004094728	-0.017973524
0.006500865	-0.010892832
0.010022855	-0.001573463
0.014931185	0.009370157
0.021292716	0.021124288
0.028982766	0.032851919
0.037653121	0.043668001
0.046668466	0.05265343
0.055201285	0.059064375
0.062312053	0.062446593
0.066982696	0.062627333
0.068327216	0.059732616
0.06579407	0.054087592
0.059162268	0.046063036
0.048563362	0.036106324
0.034540214	0.024771274
0.017968466	0.012590138
