# Supplementary material for: Linear and nonlinear causal relationship between energy consumption and economic growth in China: New evidence based on wavelet analysis
Source: PLoS One. 2018 May 21;13(5):e0197785. doi: 10.1371/journal.pone.0197785 (PMC5962055; doi:10.1371/journal.pone.0197785)
Supplement: S1 File — (ZIP) [file pone.0197785.s001.zip › all data/causality test with wavelet-table 9 and 10/nonlinear/DLg2e.txt]

0.039548644	0.00389823
0.07371928	0.007040338
0.098299687	0.008864187
0.110763388	0.009002511
0.110312976	0.007375367
0.097709104	0.004254107
0.075473563	0.000267523
0.047814561	-0.003634698
0.019682181	-0.006556292
-0.004653569	-0.008171459
-0.022389828	-0.008636054
-0.032165129	-0.008215996
-0.033782475	-0.007215966
-0.027873009	-0.005926491
-0.016148788	-0.004751421
-0.001595359	-0.004411912
0.012354787	-0.00551956
0.023048348	-0.008003921
0.029128439	-0.011277093
0.030361667	-0.014634685
0.027192944	-0.017457741
0.020241358	-0.019440725
0.010442273	-0.020458795
-0.000605745	-0.02022953
-0.011044556	-0.018559697
-0.019425428	-0.015680784
-0.025012601	-0.012109921
-0.02780064	-0.008474688
-0.028233951	-0.005345148
-0.026778192	-0.002963179
-0.023915823	-0.001311607
-0.020359963	-0.000385716
-0.016920943	-0.000115126
-0.014325148	-0.000295281
-0.013099032	-0.000704946
-0.013377881	-0.001087466
-0.014932723	-0.001206287
-0.017373212	-0.001018754
-0.020185857	-0.000617113
-0.022738966	-6.27E-05
-0.024402293	0.000601232
-0.024535845	0.001391431
-0.022516345	0.002477766
-0.017973524	0.004094728
-0.010892832	0.006500865
-0.001573463	0.010022855
0.009370157	0.014931185
0.021124288	0.021292716
0.032851919	0.028982766
0.043668001	0.037653121
0.05265343	0.046668466
0.059064375	0.055201285
0.062446593	0.062312053
0.062627333	0.066982696
0.059732616	0.068327216
0.054087592	0.06579407
0.046063036	0.059162268
0.036106324	0.048563362
0.024771274	0.034540214
0.012590138	0.017968466
