# Supplementary material for: Linear and nonlinear causal relationship between energy consumption and economic growth in China: New evidence based on wavelet analysis
Source: PLoS One. 2018 May 21;13(5):e0197785. doi: 10.1371/journal.pone.0197785 (PMC5962055; doi:10.1371/journal.pone.0197785)
Supplement: S1 File — (ZIP) [file pone.0197785.s001.zip › all data/causality test with wavelet-table 9 and 10/nonlinear/Le2g.txt]

0.043993487	-0.504791594
0.047891716	-0.46524295
0.054932054	-0.391523671
0.063796241	-0.293223984
0.072798752	-0.182460596
0.080174119	-0.072147619
0.084428226	0.025561485
0.084695749	0.101035048
0.081061051	0.148849609
0.074504759	0.16853179
0.0663333	0.16387822
0.057697246	0.141488392
0.04948125	0.109323263
0.042265284	0.075540787
0.036338793	0.047667779
0.031587372	0.031518991
0.02717546	0.029923633
0.0216559	0.042278419
0.013651979	0.065326767
0.002374886	0.094455206
-0.012259799	0.124816874
-0.029717541	0.152009817
-0.049158266	0.172251175
-0.069617061	0.182693448
-0.089846591	0.182087703
-0.108406288	0.171043147
-0.124087072	0.151617719
-0.136196993	0.126605118
-0.144671681	0.098804478
-0.150016829	0.070570527
-0.152980008	0.043792334
-0.154291615	0.019876511
-0.154677331	-0.000483452
-0.154792456	-0.017404395
-0.155087737	-0.031729542
-0.155792684	-0.044828574
-0.15688015	-0.058206455
-0.158086437	-0.073139179
-0.159105191	-0.090512391
-0.159722303	-0.110698247
-0.159784995	-0.133437214
-0.159183762	-0.157839507
-0.157792331	-0.182375352
-0.155314565	-0.204891697
-0.151219837	-0.222865221
-0.144718973	-0.233758053
-0.134696118	-0.235331516
-0.119764933	-0.225961358
-0.098472217	-0.20483707
-0.069489452	-0.171985151
-0.03183633	-0.12831715
0.014832136	-0.07566372
0.070033421	-0.016599345
0.132345474	0.045847248
0.19932817	0.108474581
0.267655386	0.168207196
0.333449456	0.222294788
0.392611725	0.268357824
0.441175087	0.304464148
0.475715301	0.329235422
0.493683766	0.34182556
