# Supplementary material for: Linear and nonlinear causal relationship between energy consumption and economic growth in China: New evidence based on wavelet analysis
Source: PLoS One. 2018 May 21;13(5):e0197785. doi: 10.1371/journal.pone.0197785 (PMC5962055; doi:10.1371/journal.pone.0197785)
Supplement: S1 File — (ZIP) [file pone.0197785.s001.zip › all data/causality test with wavelet-table 9 and 10/nonlinear/Me2g.txt]

-0.131459571	-0.289172387
-0.096242796	-0.251678667
-0.032698288	-0.168502165
0.043554393	-0.03853421
0.108789441	0.118696463
0.138231366	0.260272255
0.118999175	0.337388619
0.059027757	0.32215271
-0.015210921	0.221988269
-0.071553451	0.077085983
-0.090072009	-0.06131739
-0.072649497	-0.156370406
-0.037918351	-0.195405936
-0.007515446	-0.186843999
0.007393213	-0.147562155
0.010141732	-0.091530387
0.011420468	-0.029558729
0.018302516	0.027623702
0.029134043	0.068804623
0.036173688	0.085293729
0.032289766	0.076713106
0.017680693	0.053088653
-0.000915903	0.028608771
-0.015945607	0.013182459
-0.023101278	0.007988257
-0.023887554	0.006053081
-0.022785975	-0.000464237
-0.022153802	-0.013564167
-0.020875302	-0.02889964
-0.01509748	-0.038516619
-0.001854831	-0.03668918
0.017125423	-0.023834368
0.035289935	-0.005547726
0.04397672	0.010023837
0.037262561	0.016516233
0.015783746	0.012456567
-0.012852961	0.001429044
-0.037184105	-0.009177234
-0.047464752	-0.011738061
-0.040107007	-0.002404295
-0.018882306	0.016802736
0.007291491	0.038030502
0.028926176	0.050738437
0.039952877	0.046846144
0.039170151	0.024753004
0.029361386	-0.009439183
0.015023831	-0.043927319
0.000216803	-0.066173156
-0.012233925	-0.068256578
-0.020833395	-0.049831469
-0.025341268	-0.018269481
-0.026466745	0.014436452
-0.025727496	0.036980499
-0.02461222	0.043088566
-0.023227878	0.03365693
-0.019984143	0.015844723
-0.012279895	-0.001040203
0.001564769	-0.010100572
0.019957895	-0.009749272
0.037920211	-0.003833711
0.049173933	0.001388547
