# Supplementary material for: Linear and nonlinear causal relationship between energy consumption and economic growth in China: New evidence based on wavelet analysis
Source: PLoS One. 2018 May 21;13(5):e0197785. doi: 10.1371/journal.pone.0197785 (PMC5962055; doi:10.1371/journal.pone.0197785)
Supplement: S1 File — (ZIP) [file pone.0197785.s001.zip › all data/causality test with wavelet-table 9 and 10/nonlinear/Mg2e.txt]

-0.289172387	-0.131459571
-0.251678667	-0.096242796
-0.168502165	-0.032698288
-0.03853421	0.043554393
0.118696463	0.108789441
0.260272255	0.138231366
0.337388619	0.118999175
0.32215271	0.059027757
0.221988269	-0.015210921
0.077085983	-0.071553451
-0.06131739	-0.090072009
-0.156370406	-0.072649497
-0.195405936	-0.037918351
-0.186843999	-0.007515446
-0.147562155	0.007393213
-0.091530387	0.010141732
-0.029558729	0.011420468
0.027623702	0.018302516
0.068804623	0.029134043
0.085293729	0.036173688
0.076713106	0.032289766
0.053088653	0.017680693
0.028608771	-0.000915903
0.013182459	-0.015945607
0.007988257	-0.023101278
0.006053081	-0.023887554
-0.000464237	-0.022785975
-0.013564167	-0.022153802
-0.02889964	-0.020875302
-0.038516619	-0.01509748
-0.03668918	-0.001854831
-0.023834368	0.017125423
-0.005547726	0.035289935
0.010023837	0.04397672
0.016516233	0.037262561
0.012456567	0.015783746
0.001429044	-0.012852961
-0.009177234	-0.037184105
-0.011738061	-0.047464752
-0.002404295	-0.040107007
0.016802736	-0.018882306
0.038030502	0.007291491
0.050738437	0.028926176
0.046846144	0.039952877
0.024753004	0.039170151
-0.009439183	0.029361386
-0.043927319	0.015023831
-0.066173156	0.000216803
-0.068256578	-0.012233925
-0.049831469	-0.020833395
-0.018269481	-0.025341268
0.014436452	-0.026466745
0.036980499	-0.025727496
0.043088566	-0.02461222
0.03365693	-0.023227878
0.015844723	-0.019984143
-0.001040203	-0.012279895
-0.010100572	0.001564769
-0.009749272	0.019957895
-0.003833711	0.037920211
0.001388547	0.049173933
