# Supplementary material for: Linear and nonlinear causal relationship between energy consumption and economic growth in China: New evidence based on wavelet analysis
Source: PLoS One. 2018 May 21;13(5):e0197785. doi: 10.1371/journal.pone.0197785 (PMC5962055; doi:10.1371/journal.pone.0197785)
Supplement: S1 File — (ZIP) [file pone.0197785.s001.zip › all data/causality test with wavelet-table 9 and 10/nonlinear/Se2g.txt]

0.021317776	0.020443827
-0.003103849	0.058099031
-0.035449098	-0.016092034
-0.010174987	-0.041378354
-0.072043355	-0.255861053
0.044739068	0.053400275
0.107344451	0.147500742
0.14179304	0.296362729
-0.112739384	-0.058184242
-0.142199997	-0.177885696
-0.072234183	-0.150192372
0.031106411	-0.022255135
0.102689797	0.117409638
0.115195463	0.14690588
-0.019557121	-0.030909324
-0.129711829	-0.13493338
-0.045233252	-0.055931791
0.052862113	0.054294361
0.037548422	0.078149088
-0.001820271	0.035712841
0.010688209	-0.012015691
-0.016646794	-0.062709969
0.02282796	-0.006383317
-0.04031964	-0.020207414
-0.022481227	0.006411659
0.022151037	0.036839924
0.022432805	0.017034698
0.020806212	0.01314525
-0.011688807	-0.028521996
-0.019875017	-0.020574773
-0.022847379	-0.006310539
0.005039181	0.004599346
0.016267509	0.013643221
-0.006990514	-0.004210469
0.008387658	4.18E-05
0.035820158	0.016158805
0.004426217	0.011771055
-0.032449416	-0.013155917
-0.031881494	-0.009380816
-0.001854259	-0.011576838
0.013186644	-0.008883702
0.016428461	-0.008910227
0.006319139	0.011807283
-0.000168081	0.040334194
-0.000391799	0.018779535
-0.004231041	-0.02820096
-0.005211139	-0.027658967
0.000840303	0.024280085
0.001035041	-0.003706061
0.001163289	-0.035724633
0.001585012	-0.004911296
-0.005342681	0.025962396
-0.007096541	0.013946821
0.000822359	0.009257328
0.022118628	0.01222269
0.004871473	-0.013485969
-0.012812656	-0.018988636
-0.013324032	-0.014246302
-0.012818647	0.004531186
-0.006921381	0.00196226
0.027806033	0.012379897
