# Supplementary material for: Linear and nonlinear causal relationship between energy consumption and economic growth in China: New evidence based on wavelet analysis
Source: PLoS One. 2018 May 21;13(5):e0197785. doi: 10.1371/journal.pone.0197785 (PMC5962055; doi:10.1371/journal.pone.0197785)
Supplement: S1 File — (ZIP) [file pone.0197785.s001.zip › all data/causality test with wavelet-table 9 and 10/nonlinear/Sg2e.txt]

0.020443827	0.021317776
0.058099031	-0.003103849
-0.016092034	-0.035449098
-0.041378354	-0.010174987
-0.255861053	-0.072043355
0.053400275	0.044739068
0.147500742	0.107344451
0.296362729	0.14179304
-0.058184242	-0.112739384
-0.177885696	-0.142199997
-0.150192372	-0.072234183
-0.022255135	0.031106411
0.117409638	0.102689797
0.14690588	0.115195463
-0.030909324	-0.019557121
-0.13493338	-0.129711829
-0.055931791	-0.045233252
0.054294361	0.052862113
0.078149088	0.037548422
0.035712841	-0.001820271
-0.012015691	0.010688209
-0.062709969	-0.016646794
-0.006383317	0.02282796
-0.020207414	-0.04031964
0.006411659	-0.022481227
0.036839924	0.022151037
0.017034698	0.022432805
0.01314525	0.020806212
-0.028521996	-0.011688807
-0.020574773	-0.019875017
-0.006310539	-0.022847379
0.004599346	0.005039181
0.013643221	0.016267509
-0.004210469	-0.006990514
4.18E-05	0.008387658
0.016158805	0.035820158
0.011771055	0.004426217
-0.013155917	-0.032449416
-0.009380816	-0.031881494
-0.011576838	-0.001854259
-0.008883702	0.013186644
-0.008910227	0.016428461
0.011807283	0.006319139
0.040334194	-0.000168081
0.018779535	-0.000391799
-0.02820096	-0.004231041
-0.027658967	-0.005211139
0.024280085	0.000840303
-0.003706061	0.001035041
-0.035724633	0.001163289
-0.004911296	0.001585012
0.025962396	-0.005342681
0.013946821	-0.007096541
0.009257328	0.000822359
0.01222269	0.022118628
-0.013485969	0.004871473
-0.018988636	-0.012812656
-0.014246302	-0.013324032
0.004531186	-0.012818647
0.00196226	-0.006921381
0.012379897	0.027806033
