# Supplementary material for: Linear and nonlinear causal relationship between energy consumption and economic growth in China: New evidence based on wavelet analysis
Source: PLoS One. 2018 May 21;13(5):e0197785. doi: 10.1371/journal.pone.0197785 (PMC5962055; doi:10.1371/journal.pone.0197785)
Supplement: S1 File — (ZIP) [file pone.0197785.s001.zip › all data/wavelet decomposition/originalseries.txt]

Year	lng	lne
1953	4.905474091	4.533352503
1954	4.923081592	4.651276275
1955	4.967150388	4.740417007
1956	5.086287704	4.953012499
1957	5.110323535	5.019271086
1958	5.278514984	5.596245512
1959	5.343666368	5.884008928
1960	5.338877654	6.114889878
1961	5.029893767	5.732645247
1962	4.963925612	5.515170286
1963	5.036574741	5.429965594
1964	5.181066603	5.473241933
1965	5.314526981	5.577013952
1966	5.388579412	5.619018428
1967	5.304162263	5.492648772
1968	5.236340334	5.470732167
1969	5.364985079	5.654395417
1970	5.514679262	5.880373326
1971	5.555332659	6.016467244
1972	5.567727887	6.069319503
1973	5.620530819	6.094568965
1974	5.62269319	6.100029785
1975	5.688373553	6.205955492
1976	5.656573638	6.242093463
1977	5.716356899	6.318820046
1978	5.813352326	6.392984278
1979	5.873011258	6.404600498
1980	5.935960945	6.420445814
1981	5.974254303	6.393804025
1982	6.046231896	6.422206565
1983	6.134817026	6.469803241
1984	6.262982907	6.527748783
1985	6.375705482	6.592471943
1986	6.445598806	6.63052654
1987	6.53915903	6.683564165
1988	6.629947538	6.738361426
1989	6.65444409	6.764492826
1990	6.67743833	6.767904801
1991	6.751616366	6.8044473
1992	6.872498499	6.842796058
1993	6.991717489	6.891923408
1994	7.103346259	6.937134812
1995	7.196165101	6.992765798
1996	7.281071349	7.039844213
1997	7.359735919	7.021298795
1998	7.42555718	6.970328704
1999	7.490333457	6.973833742
2000	7.563400309	7.049765488
2001	7.635874403	7.075450864
2002	7.716104737	7.127023791
2003	7.805416997	7.262988638
2004	7.895560451	7.406675349
2005	7.996828433	7.50118247
2006	8.110595688	7.587355946
2007	8.237824736	7.663159159
2008	8.32468432	7.696294647
2009	8.407851402	7.74215648
2010	8.502387289	7.795267106
2011	8.586472081	7.859046356
2012	8.655998143	7.892869452
2013	8.725524206	7.923954748
