# Supplementary material for: Linear and nonlinear causal relationship between energy consumption and economic growth in China: New evidence based on wavelet analysis
Source: PLoS One. 2018 May 21;13(5):e0197785. doi: 10.1371/journal.pone.0197785 (PMC5962055; doi:10.1371/journal.pone.0197785)
Supplement: S3 File — (XLSX) [file pone.0197785.s003.xlsx]

## Sheet: Sheet1
Year	GPC	ECPC	K	L	lng	lne	lnk	lnl		GPC	GDP per capita
1953	135.027	93.0701	72.4486	210465000	4.90547	4.53335	4.28288	19.1648		ECPC	Energy consumption per capita
1954	137.425	104.719	87.1102	215980000	4.92308	4.65128	4.46717	19.1907		K	capital stock per capita
1955	143.617	114.482	101.307	220800000	4.96715	4.74042	4.61816	19.2128		L	average labour population
1956	161.788	141.601	126.074	226730000	5.08629	4.95301	4.83687	19.2393
1957	165.724	151.301	142.151	233945000	5.11032	5.01927	4.95689	19.2706
1958	196.078	269.413	180.112	251855000	5.27851	5.59625	5.19358	19.3444
1959	209.279	359.247	224.313	263865000	5.34367	5.88401	5.41304	19.3909
1960	208.279	452.546	272.274	260265000	5.33888	6.11489	5.60681	19.3772
1961	152.917	308.785	280.975	257350000	5.02989	5.73265	5.63827	19.3659
1962	143.155	248.432	273.783	257500000	4.96393	5.51517	5.61234	19.3665
1963	153.942	228.141	267.214	262750000	5.03657	5.42997	5.58805	19.3867
1964	177.872	238.231	271.968	271880000	5.18107	5.47324	5.60568	19.4209
1965	203.268	264.281	284.554	282030000	5.31453	5.57701	5.65092	19.4575
1966	218.892	275.619	301.826	292375000	5.38858	5.61902	5.70985	19.4935
1967	201.172	242.9	304.76	303095000	5.30416	5.49265	5.71953	19.5296
1968	187.981	237.634	304.428	313645000	5.23634	5.47073	5.71843	19.5638
1969	213.788	285.544	317.8	325700000	5.36499	5.6544	5.76142	19.6015
1970	248.31	357.943	345.84	338285000	5.51468	5.88037	5.84598	19.6394
1971	258.613	410.127	374.644	350260000	5.55533	6.01647	5.92598	19.6742
1972	261.838	432.386	400.107	357370000	5.56773	6.06932	5.99173	19.6943
1973	276.036	443.443	426.036	362530000	5.62053	6.09457	6.05452	19.7086
1974	276.633	445.871	457.27	370105000	5.62269	6.10003	6.12527	19.7293
1975	295.413	495.692	497.931	377685000	5.68837	6.20596	6.21046	19.7496
1976	286.166	513.933	530.64	385010000	5.65657	6.24209	6.27408	19.7688
1977	303.796	554.918	562.43	391055000	5.71636	6.31882	6.33227	19.7844
1978	334.739	597.637	605.544	397645000	5.81335	6.39298	6.40613	19.8011
1979	355.317	604.62	647.576	405880000	5.87301	6.4046	6.47324	19.8216
1980	378.403	614.277	696.412	416925000	5.93596	6.42045	6.54594	19.8484
1981	393.175	598.128	735.192	430430000	5.97425	6.3938	6.60013	19.8803
1982	422.518	615.359	778.002	445100000	6.04623	6.42221	6.65673	19.9138
1983	461.655	645.357	829.44	458655000	6.13482	6.4698	6.72075	19.9438
1984	524.782	683.857	902.152	473165000	6.26298	6.52775	6.80478	19.975
1985	587.4	729.582	990.83	490350000	6.37571	6.59247	6.89854	20.0106
1986	629.924	757.881	1085.03	505775000	6.4456	6.63053	6.98936	20.0416
1987	691.705	799.162	1194.98	520325000	6.53916	6.68356	7.08589	20.07
1988	757.442	844.176	1308.99	535585000	6.62995	6.73836	7.17701	20.0989
1989	776.226	866.527	1371.21	548315000	6.65444	6.76449	7.22345	20.1224
1990	794.282	869.488	1431.23	600390000	6.67744	6.7679	7.26629	20.2131
1991	855.44	901.849	1517.87	651200000	6.75162	6.80445	7.32506	20.2943
1992	965.357	937.106	1654.73	658215000	6.8725	6.8428	7.41139	20.305
1993	1087.59	984.293	1851.56	664800000	6.99172	6.89192	7.52378	20.315
1994	1216.03	1029.82	2090.6	671315000	7.10335	6.93713	7.64521	20.3247
1995	1334.3	1088.73	2359.75	677600000	7.19617	6.99277	7.76631	20.3341
1996	1452.54	1141.21	2647.6	685075000	7.28107	7.03984	7.88141	20.345
1997	1571.42	1120.24	2930.9	693850000	7.35974	7.0213	7.98306	20.3578
1998	1678.33	1064.57	3235.71	702285000	7.42556	6.97033	8.082	20.3698
1999	1790.65	1068.31	3548.69	710155000	7.49033	6.97383	8.17433	20.381
2000	1926.38	1152.59	3888.61	717395000	7.5634	7.04977	8.26581	20.3911
2001	2071.18	1182.58	4268.61	724410000	7.63587	7.07545	8.35904	20.4009
2002	2244.2	1245.17	4727.43	730385000	7.7161	7.12702	8.46114	20.4091
2003	2453.86	1426.51	5317.57	735080000	7.80542	7.26299	8.57877	20.4155
2004	2685.33	1646.94	5999.05	740000000	7.89556	7.40668	8.69936	20.4222
2005	2971.52	1810.18	6751.76	744555000	7.99683	7.50118	8.81756	20.4283
2006	3329.56	1973.09	7651.65	748125000	8.1106	7.58736	8.94268	20.4331
2007	3781.31	2128.47	8671.06	751495000	8.23782	7.66316	9.06775	20.4376
2008	4124.44	2200.18	9812.79	754425000	8.32468	7.69629	9.19144	20.4415
2009	4482.12	2303.43	11352.2	756960000	8.40785	7.74216	9.33717	20.4448
2010	4926.52	2429.08	13051.9	759665000	8.50239	7.79527	9.47669	20.4484
2011	5358.68	2589.05	14847.6	762625000	8.58647	7.85905	9.60559	20.4523
2012	5744.5	2678.12	16776.8	765620000	8.656	7.89287	9.72775	20.4562
2013	6158.1	2762.68	18862.6	768405000	8.72552	7.92395	9.84494	20.4598
